# Supplementary material for: Multilocus Phylogeny and Characterization of Five Undescribed Aquatic Carnivorous Fungi (Orbiliomycetes)
Source: J Fungi (Basel). 2024 Jan 20;10(1):81. doi: 10.3390/jof10010081 (PMC10817524; doi:10.3390/jof10010081)
Supplement: Supplementary file 1 [file jof-10-00081-s001.zip]

Archive with 1 entries (1 files):
- jof-2789001-supplementary.pdf
